# Supplementary material for: Experience of the first adult-focussed undiagnosed disease program in Australia (AHA-UDP): solving rare and puzzling genetic disorders is ageless
Source: Orphanet J Rare Dis. 2024 Aug 2;19:288. doi: 10.1186/s13023-024-03297-5 (PMC11297648; doi:10.1186/s13023-024-03297-5)
Supplement: Supplementary file 2 — Additional file 2. [file 13023_2024_3297_MOESM2_ESM.xlsx]

## Sheet: Sheet1
Diagnostic results and strong candidates
Family ID	Methodology	Phenotype	Primary phenotype HPO terms	Inheritance pattern	Genotype
AH002	GS	Familial HSP	spastic paraplegia, urinary urgency, bowel incontinence	Isolated case	SPAST deletion exons 4-7
AH006	3*GS (affected)	Familial Ataxia	Cerebellar atrophy, foot pain	AD (9 affected - multiple generations)	NOP56 STR motif repeated at least 800 times (SCA36)(5)
AH016	Microarray (multiple tissues), ddPCR	Mild ID, Renal cancer	short stature, macrocephaly, brachydactyly, valgus hand deformity, diabetes mellitus, renal neoplasm, autism, ID, schizophrenia	Isolated case	KMT2C deletion (exons 2-43) confirmed in blood and 2/6 cancer tissue DNA (no LOH), father mosaic for deletion.
AH018	GS	Familial HSP	spastic paraplegia	AD	SPTAN1 c.55C>T p.Arg19Trp
AH021	NGS re-analysis, TSC1/2 deep sequencing / ddPCR	Mosaic TSC	nevus sebaceous, angiofibromas	Isolated case	TSC2 c.1714_1716+4dupCAGGTGG (~1.9% VAF)
AH025	Functional studies	Familial CMT	Sensorimotor neuropathy	AD	NARS c.1025G>A, p.Cys342Tyr
AH026	NGS re-analysis, TSC1/2 deep sequencing / ddPCR	Mosaic TSC	Brain neoplasm, seizures, renal angiomyolipoma	Isolated case	TSC2 c.4357 G>T, p.Glu1513* (~2% VAF)
AH027	GS	Progressive myoclonic ataxia, mild ID, asthma, T2DM, schizophrenia, depression, anxiety, panic attacks, bilateral sensorineural deafness and obesity	Obesity, asthma, diabetes mellitus, ataxia, anxiety, ID, panic attack, schizophrenia	Isolated case	WFS1 c.728C>T p.Ala243Val c.400G>A p.Ala134Thr
AH028	ES re-analysis	Rett-like phenotype with severe ID, impaired mobility, non-progressive thoracolumbar scoliosis and hip subluxation. HC 3-15th centile, hand automatisms (mother also has ID).	High arch palate, uplanting papebral fissures, dental crowding, hypertelorism, systolic heart murmur, scoliosis, hip subluxation, long fingers, long limbs, ID, seizures, stereotypical hand wringing	AD (mother affected)	maternally inherited PHIP p.P277T
AH031	ES re-analysis	Polycystic Kidney Disease	Polycystic kidney dysplasia	AD (13 affected - multiple generations)	PKD1 deletion exons 18-22
AH033	ES re-analysis	ID and epilepsy with congenital heart disease (AVSD/common atrium) and polydactyly.	Hypertelorism, atrial septal defect, ventricular septal defect, atrial fibrillation, osteopororis, patellar dislocation, polydactyly, renal cell carcinoma, ovarian neoplasm, autism, seizuresm spasticity, ID, periventricular gray matter heterotopia, haemangioblastoma, dural ectasia, inverted nipples, prolactin excess	Isolated case	De novo PRKACB c.262C>A;p.(His88Asn)
AH035	Microarray	Bilateral renal cancer and cytogenetic evidence of instability	Clear cell renal carcinoma, overweight, DCM, mitral regurgitation, diabetes mellitus, cholelithiasis, hyperlipidaemia	Isolated case	Homozygous TOP3B whole gene deletion
AH038	ES re-analysis	Dystonia	Dystonia	AD (10 affected - multiple generations)	EIF2AK2 c.388G>A p.Gly130Arg
AH039	GS	Dementia, ataxia, movement disorder	Ataxia, mental deterioration, Parkinsonism, epilepsy, anxiety, cerebellar atrophy,	AR (affected sister died age 47)	AFG3L2 (SCA28) c.1168C>T p.Arg390*
AH045	GS	Familial Ataxia	Progressive cerebellar ataxia	AD (mother affected)	FAT2 (SCA45) c.2749G>A, p.Asp917Asn
AH046	NGS re-analysis, TSC1/2 deep sequencing / ddPCR	Mosaic TSC	Pulmonary lympangiomyomatosis, renal angiomyolipoma, cortical tubers	Isolated case	TSC2 c.4235dup (p.Glu1413*)
Variants of uncertain significance
Family ID	Methodology	Phenotype			Genotype
AH001	GS	Gomez-Lopez-Hernandez syndrome/Rhombencephalosynapsis.	Alopecia, trigeminal anaesthesia, rhombencephalosynapsis	Isolated case	BSN c.184_195del, p.62_65del
AH004	GS*3	Severe ID, Bilateral orchidopexy, Alternating esotropia with nystagmus, Nephrocalcinosis and hypercalciuria, Bilateral adducted thumbs requiring surgery	Nystsagmus, esotropia, adducted thumb, cryptorchidism, nephrocalcinosis, profound ID, hypercalciuria	Isolated case	SYP c.201C>G p.Ile67Met
					SLITRK5 (comp het) c.2376_2378del p.792_793del
					c.2672C>T p.P891L
AH005	GS*3	Paroxysmal nocturnal hemoglobinuria, progressive weakness, seizures and dystonia.	Seizures, dystonia, periventricular gray matter heterotopia	Isolated case	PRPH2 c.949A>C p.Lys317Gln
AH007	GS	Childhood-onset ataxia	Ataxia, abnormal nerve conduction velocity, nyctalopia	AD (9 affected)	PNPT1 2:55870351:G>C splice site variant
AH008	ES re-analysis	Hypogonadotropic Hypogonadism	Hypogonadotrophic hypogonadism	Isolated case	SYTL5 c.151C>T p.R51C
					PAX8 c.97C>T p.Arg33Cys
AH009	GS*3	Syndromic ID	Lower limb asymmetry, bicuspid aortic valve, abnormal aortic arch morphology, scoliosis, abnormal dental enamel, autism, ID, tremor, recurrent otitis media, lymphedema, dyspraxia	Isolated case	SP1 c.652C>T p.Arg218Ter
AH010	ES re-analysis	ID, epilepsy, microcephaly, spasticity, dysarthric speech, dyspraxia.	Short stature, microcephaly, muscle weakness, spastic paraparesis, dysarthria, seizures, ID, lower limb lymphedema	Isolated case	MFSD12 (comp het) c.835C>T, p.Q279X
					c.299G>T, p.G100V
AH014	ES re-analysis	DCM, 2 sons with ID and epilepsy	Dilated cardiomyopathy, ID	X linked recessive / AR	TTN c.93988T>C, p.Trp31330Arg
AH023	ES re-analysis	Renal agenesis and anomalies of mullerian tract.	Renal agenesis, abnormality of the uterus, eczema, aplasia of the vagina, aplasia of the fallopian tubes, ovarian aplasia	AD (mother affected)	micro duplication 14q13.2
					14:35058753-35256237 ~200kb
					PRORP (KIAA0391) whole gene duplication
					PPP2R3C whole gene duplication
AH024	NGS re-analysis, TSC1/2 deep sequencing / ddPCR	Mosaic TSC	Seizures, focal cortical dysplasia	Isolated case	TSC1 c.A3236T, p.K1079M MAF3.6% brain
AH029	GS	Parkinson disease	Mask like facies, parkinsonism, hand tremor, cogwheel rigidity, Barett oesophagus, ID, acquired brain injury	AD (3 affected first degree relatives)	PLA2G6 c.101C>T p.(ser34Leu)
AH032	GS*4	Geniospasm	Geniospasm, chin myoclonus	AD (6 affected in 3 generations)	ZNF37A Novel STR with ACAGG motif
AH040	GS*3	Epilepsy and ID	ID, sezures, unilateral multifocal epileptiform discharges, brain atrophy	AD (de novo) / AR (isolated case, consanguineous parents)	ANO5 c.155A>G (p.Asn52Ser)
AH043	GS	Three primary malignancies (thyroid, melanome and DCIS), Xanthoma Disseminatum , diabetes	Breast cancer, melanoma, thyroid cancer	Isolated case	RECQL4 splice donor / frameshift variant?
AH047	GS	Cerebral atrophy, epilepsy	Seizures, cerebral atrophy, cognitive impairment	Isolated case	LARGE1 intragenic deletion ? affected splicing - deletion of exon 7 in some transcripts.
AH048	GS	Syndromic ID, epilepsy, absent speech, abnormal gait, seminoma, DVTs, polymicrogyria	ID, seizures, gai disturbance, abnormal facial shape, polymicrogyria, mutism, deep vein thrombosis, testicular seminoma	Isolated case	SLC25A15 c.514G>T p.Gly172*
					dup 13:40,628,372-40,953,383
					(includes SLC25A15)
AH049	GS	Microcephaly, ID, scoliosis and orthopedic problems	ID, micrcephaly, arthritis, scoliosis	Isolated case	EIF2AK2 /HEATR5B de novo triplication 2p22.2
Unsolved
Family ID	Methodology	Phenotype			Genotype
AH003	GS*4	Nephrotic syndrome	Proteinuria, thin glomerular basement membrane	AR (3 affected siblings)	No candidate variants
AH011	ES re-analysis	ESRF	Renal insufficiency	AR (3 affected siblings)	No candidate variants
AH012	ES re-analysis	Low bone mineral density and pathological fractures, proband tumourinal calcinosis	Arthritis, recurrent fractures, calcinosis	AR (3 affected siblings)	No candidate variants
AH013	ES re-analysis	Proband with DCM. FH sudden cardiac death	Dilated cardiomyopathy	Isolated case	No candidate variants
AH017	GS*4	Multiple Sclerosis	Multiple sclerosis, auto immunity	AR (2 affected siblings)	No candidate variants
AH019	ES and GS	Epilepsy, ID, Marfanoid features	Osteoporosis, seizures, disproportionate tall stature, recurrent fractures, hearing impairment	Isolated case	No candidate variants
AH020	NGS re-analysis, TSC1/2 deep sequencing / ddPCR	Cortical tubers, facial angiofibromas, periungual fibroma, hypopigmented lesion	Hypopigmented skin patches, seizures, cortical tubers, adenoma sebaceum, ungual fibroma	Isolated case	No candidate variants
AH022	NGS re-analysis, TSC1/2 deep sequencing / ddPCR	Bilateral renal angiomyolipomas	Renal angiomyolipoma	Isolated case	No candidate variants
AH030	NGS re-analysis, TSC1/2 deep sequencing / ddPCR	Bilateral renal angiofibromas, probable SEGA	Renal angiomyolipoma, subependymal giant cell astrocytoma	Isolated case	No candidate variants
AH034	NGS re-analysis, TSC1/2 deep sequencing / ddPCR	Multiple facial angiofibromas	Angiofibromas	Isolated case	No candidate variants
AH036	GS*3	Proband with severe ID and spastic quadraparesis	Spastic tetraplegia, ID	Isolated case	No candidate variants
AH037	GS, PTEN deep sequencing	Proband clinical diagnosis Cowden syndrome	Macrocephaly, ID, papilloma, acrokeratosis, dysplastic gangliocytoma of the cerebellum (Lhermitte-Duclos disease)	Isolated case	No candidate variants
AH041	microarray, ES re-analysis, GS*3	Proband with syndromic epileptic encephalopathy	Autism, ID, seizures, gastroschisis, scoliosis	Isolated case	No candidate variants
AH044	GS	Hereditary geniospasm	Geniospasm	AD (Proband and father affected)	No candidate variants
AH050	GS	Proband with ID, ASD, epilepsy	ID, Autism, seizures	AR (proband and brother affected)	No candidate variants
AH051	GS	Proband with syndromic ID and epilepsy	Aggressive behaviour, anxiety, ID, seizures, dystonia, obesity, chorea, mutism, kyphoscoliosis, autism, moderate expressive language delay	AR (proband and brother affected)	No candidate variants
