# Supplementary material for: Experience of the first adult-focussed undiagnosed disease program in Australia (AHA-UDP): solving rare and puzzling genetic disorders is ageless
Source: Orphanet J Rare Dis. 2024 Aug 2;19:288. doi: 10.1186/s13023-024-03297-5 (PMC11297648; doi:10.1186/s13023-024-03297-5)
Supplement: Supplementary file 3 — Additional file 3. [file 13023_2024_3297_MOESM3_ESM.xlsx]

## Sheet: Sheet1
Patient	Gender	Age				NGS		ddPCR					Phenotype
					Tissue:	Blood	Angiofibroma	Blood	Saliva	Buccal	Urine	Skin	AF/forehead plaque	hypomelantic macule	cortical dysplasia	SEN	SEGA	LAM	AML	Confetti	seizures
			Phenotype​	Prior TSC testing​	UDP Result​
1:AH020​	M	50	Multiple tubers L hemisphere, adenoma sebaceum​	-ve​	-ve on PM panel (blood), -ve on tissue,-ve array​
2:AH021​	F	21	Renal AML, facial angiofibroma​	-ve ​	TSC2 c.1714_1716+4dupCAGGTGG, intron 16	-	0.019	0.005	0.002	0.0007	ND	-	y						y
3:AH022​	F	40	Bil renal AML​	-ve ​	Missense mosaic variant on NGS – did not validate on ddPCR​
4:AH024​	M	33	Multiple focal cortical dysplasia, 3cm CAL L groin​	-ve ​	Somatic candidate variant TSC1 c.A3236T: pK1079M 3.6% in brain (VUS).​
5:AH026​	F	37	Multiple renal AMLs, SEGA​	-ve ​	Mosaic TSC2 c.4357G>T, p.Glu1513*	0.02	-	0.018	0.022	0.016	0.013	-					y		y
6:AH030​	M	44	Renal AMLs, probable SEGA, seizures​	-ve ​	-ve UDP analysis​
7:AH034​	M	48	Multiple facial angiofibromas​	-ve​	-ve UDP analysis​
8:AH046​	F	34	Renal AML, cortical tubers, seizures, LAMs​	-ve​	TSC2 c.4235dup (p.Glu1413*)	0.043	-	0.048	0.025	-	0.091	-			y			y	y		y
